# Supplementary material for: Integrative Discovery Through Network Pharmacology and Molecular Docking Approaches of Phenolic Compounds Isolated from Torreya nucifera to Treat Rheumatoid Arthritis
Source: Int J Mol Sci. 2025 Nov 30;26(23):11629. doi: 10.3390/ijms262311629 (PMC12691866; doi:10.3390/ijms262311629)
Supplement: Supplementary file 1 [file ijms-26-11629-s001.zip]

Archive with 1 entries (1 files):
- ijms-3998294-supplementary.pdf
